# Supplementary material for: Functional Movement Screen Scores Are Comparable in Volleyball Players with and Without Back Pain—The FMS-VBP Study
Source: J Clin Med. 2025 Sep 15;14(18):6502. doi: 10.3390/jcm14186502 (PMC12470880; doi:10.3390/jcm14186502)
Supplement: Supplementary file 1 [file jcm-14-06502-s001.zip]

Archive with 1 entries (1 files):
- jcm-3863555-supplementary.pdf
